# Supplementary material for: OTX2 represses sister cell fate choices in the developing retina to promote photoreceptor specification
Source: eLife. 2020 Apr 29;9:e54279. doi: 10.7554/eLife.54279 (PMC7237216; doi:10.7554/eLife.54279)
Supplement: Source code 1. [file elife-54279-code1.r.zip]

Archive with 1 entries (1 files):
- SourceCodeFile1.r
